# Supplementary material for: Effects of iron repletion on brain iron content, myelination, neural network activation, and cognition
Source: JCI Insight. 2025 Oct 21;10(23):e194442. doi: 10.1172/jci.insight.194442 (PMC12890518; doi:10.1172/jci.insight.194442)
Supplement: Supporting data values [file jciinsight-10-194442-s191.xlsx]

## Sheet: Table 1
PtID	Age	Sex	Race	Ethnicity	Hemoglobin (Pre-Randomization)	Ferritin (Pre-Randomization)	Hemoglobin (Post-Randomization)	Ferritin (Post-Randomization)	Randomization Assignment
0024	25	Female	White	Not Hispanic	12.4	8.7	11.7	9.5	Placebo
0075	37	Female	White	Not Hispanic	12	26.4	11.8	9.8	Placebo
0078	50	Male	White	Not Hispanic	11.8	9.4	11	10.6	Placebo
0106	24	Female	Other	Not Hispanic	13.1	32.2	12.5	10.8	Placebo
0142	35	Female	White	Not Hispanic	11.9	11.7	12.3	8.1	Placebo
0150	73	Female	White	Not Hispanic	12	6	10.2	3.8	Placebo
0175	32	Female	White	Not Hispanic	11.3	20	10.8	13	Placebo
0178	56	Male	White	Not Hispanic	13.8	16	13.5	25.1	Placebo
0184	23	Female	White	Hispanic	13.1	17.5	12.3	15.6	Placebo
0241	39	Female	White	Not Hispanic	12.9	17.8	13.6	19.8	Placebo
0247	46	Female	White	Not Hispanic	11.9	13.8	11.6	16.4	Placebo
0250	27	Female	Other	Not Hispanic	13.4	22.9	12	12.3	Placebo
0261	33	Female	Asian	Not Hispanic	11.9	10	10.4	7.8	Placebo
0279	22	Female	Asian	Not Hispanic	11.9	18.4	11.3	13.9	Placebo
0369	29	Female	White	Not Hispanic	12.8	8.5	13.9	20.2	Placebo
0370	34	Male	White	Not Hispanic	11.3	5.3	11.1	6.1	Placebo
0390	32	Female	White	Not Hispanic	12.5	22.5	12.2	11.6	Placebo
0419	62	Male	White	Not Hispanic	13.2	14.9	12.4	9.9	Placebo
0465	21	Female	Other	Hispanic	12.7	18.2	13	13.6	Placebo
0492	27	Male	White	Not Hispanic	12.9	8.5	14.8	19.3	Placebo
0504	22	Female	Asian	Not Hispanic	11.9	29.5	12.7	16.3	Placebo
0528	34	Female	White	Not Hispanic	11.7	20	11.5	17.6	Placebo
0607	38	Female	White	Not Hispanic	13.2	12	11.3	8.8	Placebo
0610	25	Male	White	Not Hispanic	12.7	8.9	14.9	35.4	Placebo
0619	52	Female	White	Not Hispanic	10.5	10	12.5	9.9	Placebo
0653	27	Male	African American	Not Hispanic	11.8	14.3	12.2	17.7	Placebo
0712	67	Female	White	Not Hispanic	11.3	12.4	11.3	15.5	Placebo
0738	25	Female	White	Not Hispanic	12.2	13	12.5	21	Placebo
0892	29	Female	White	Not Hispanic	13.9	12.7	14.5	18.5	Placebo
0921	34	Female	Other	Not Hispanic	11.3	10	10.7	9.2	Placebo
0922	20	Female	White	Not Hispanic	10.3	8.7			Placebo
0935	57	Male	White	Not Hispanic	14	12.7	13.5	13.5	Placebo
0956	46	Female	Asian	Not Hispanic	11.7	23.4	13.6	32.6	Placebo
0978	36	Male	White	Not Hispanic	12.8	12.4	14.4	25.9	Placebo
0118	42	Female	Other	Hispanic	11.5	15.8	12.4	37.5	Iron
0121	41	Male	White	Not Hispanic	12.3	7.9	15.7	47.8	Iron
0166	32	Female	Asian	Not Hispanic	13	12.9	15.6	84.3	Iron
0170	47	Male	White	Not Hispanic	14.3	38.7	15.6	115.9	Iron
0174	71	Female	White	Not Hispanic	11.8	41.1	12.7	121	Iron
0191	19	Female	Other	Not Hispanic	13	12.2	13	70.4	Iron
0196	31	Female	White	Hispanic	11.5	18.4	12.5	102.4	Iron
0202	36	Female	White	Not Hispanic	12.9	18.6	13.2	63.9	Iron
0210	22	Female	White	Not Hispanic	11.2	7.1	13.4	67	Iron
0218	25	Female	White	Not Hispanic	13.4	11.2	14.1	40.1	Iron
0239	26	Female	Asian	Not Hispanic	11.7	6.9	11.7	84.8	Iron
0268	50	Female	White	Not Hispanic	13.5	10.8	15.1	42.1	Iron
0284	31	Male	White	Not Hispanic	11.2	10	14.8	50.2	Iron
0327	22	Male	African American	Not Hispanic	13.8	11.4	15.3	20.3	Iron
0330	26	Female	Other	Not Hispanic	13.4	62	14	88.6	Iron
0355	56	Male	White	Not Hispanic	11.4	7.5	14.2	26.2	Iron
0376	35	Male	Other	Hispanic	12.5	12.6	15.9	36.2	Iron
0417	58	Female	Other	Hispanic	11.9	9.6	14	100.8	Iron
0441	53	Female	White	Hispanic	11.9	16.5	12.7	85.6	Iron
0471	70	Female	White	Not Hispanic	12.3	10.4	13	66.3	Iron
0495	19	Female	Asian	Not Hispanic	11.1	17.4	12.3	96.5	Iron
0499	31	Female	White	Not Hispanic	11.7	6.4	13.9	271	Iron
0519	27	Male	White	Not Hispanic	11.9	9.9	15.1	36.9	Iron
0586	26	Male	White	Not Hispanic	11.9	26.8	13.3	80.9	Iron
0596	45	Female	Asian	Not Hispanic	10.8	11.5	12.6	86.5	Iron
0615	45	Female	Asian	Not Hispanic	12.3	10.9	13	37	Iron
0668	33	Male	Asian	Not Hispanic	12.8	9.7	14.9	100.8	Iron
0783	28	Female	White	Not Hispanic	13.2	10.8	13.6	132.3	Iron
0785	38	Male	White	Not Hispanic	13.3	10.1	15.1	73.8	Iron
0877	24	Male	White	Not Hispanic	13.1	7.2	15.2	43.5	Iron
0934	47	Female	White	Not Hispanic	12.1	10.2	12.3	159.4	Iron
0957	52	Female	White	Not Hispanic	12.7	11.6	13.2	80	Iron
0973	31	Female	Other	Not Hispanic	12.7	16.5	13.6	135.6	Iron
Median or # (Placebo)	33.5	25 Female	25 White	2 Hispanic	12.1	12.85	12.3	13.6	N=34
Median or # (Iron)	33	22 Female	20 White	5 Hispanic	12.3	11.2	13.6	80	N=33

## Sheet: Figure 2
PtID	Randomization Assignment	Median Memory Pattern Score (Speed Tasks; Pre-Randomization) - Panel A	Median Memory Pattern Score (Speed Tasks; Post-Randomization) - Panel A	Median Memory Pattern Score (Memory Tasks; Pre-Randomization) - Panel B	Median Memory Pattern Score (Memory Tasks; Post-Randomization) - Panel B	Median Speed Pattern Score (Speed Tasks; Pre-Randomization) - Panel C	Median Speed Pattern Score (Speed Tasks; Post-Randomization) - Panel C	Median Speed Pattern Score (Memory Tasks; Pre-Randomization) - Panel D	Median Speed Pattern Score (Memory Tasks; Post-Randomization) - Panel D	Median Fluid Pattern Score (Speed Tasks; Pre-Randomization) - Panel E	Median Fluid Pattern Score (Speed Tasks; Post-Randomization) - Panel E	Median Fluid Pattern Score (Memory Tasks; Pre-Randomization) - Panel F	Median Fluid Pattern Score (Memory Tasks; Post-Randomization) - Panel F	Median Vocab Pattern Score (Speed Tasks; Pre-Randomization) - Panel G	Median Vocab Pattern Score (Speed Tasks; Post-Randomization) - Panel G	Median Vocab Pattern Score (Memory Tasks; Pre-Randomization) - Panel H	Median Vocab Pattern Score (Memory Tasks; Post-Randomization) - Panel H
0024	Placebo	4.17215	4.47725	10.1863	5.6967	8.65255	18.0319	3.7763	-0.0937	-13.0467	-23.8703	-7.6386	-9.4989	14.1613	18.8333	7.1638	10.4323
0075	Placebo	7.4336	7.7656	2.6845	9.9699	5.9531	16.4472	10.3009	5.6857	-19.1151	-24.0315	-9.33	-12.1541	12.955	22.6987	7.1988	12.8836
0078	Placebo	1.7295	7.2322	2.5177	4.6683	20.4715	17.7448	8.9567	2.0763	-27.0068	-25.2356	-12.0828	-10.8316	17.681	16.5124	7.3446	13.8636
0106	Placebo	-0.7045	3.416	-2.7567	10.7388	0.4064	18.863	-5.2077	4.8993	-1.9188	-23.1175	5.0031	-11.6156	0.6807	10.6523	-5.0239	9.3191
0142	Placebo	4.8925	10.5667	12.596	12.7821	9.761	12.9202	2.4917	0.8392	-14.254	-22.1466	-6.8557	-5.8354	8.8973	10.3025	1.8587	4.9912
0150	Placebo	8.8019	2.2684	10.3647	2.6029	6.8974	8.8039	6.3559	8.939	-11.4337	-13.7733	-9.6728	-13.8611	7.7074	14.4917	11.1405	15.27
0175	Placebo	-1.9063	0.8973	0.9464	6.6786	-5.0417	16.9356	-4.1757	1.9808	4.1523	-16.9319	3.4699	-6.3558	-1.4872	5.6058	-0.8808	7.9476
0178	Placebo	13.0387	7.3177	12.0819	13.5334	22.7604	18.3311	9.9669	4.0959	-26.7576	-26.0262	-10.0113	-10.4382	20.271	17.8576	10.3929	10.6815
0184	Placebo	1.8735	3.8349	4.6806	7.6558	16.6474	17.5289	1.2796	3.7117	-21.9561	-23.6515	-5.2699	-11.6437	13.7308	13.3334	10.3542	14.516
0241	Placebo	3.3618	3.4013	4.592	4.7558	24.1403	23.3705	13.397	8.973	-26.6999	-25.0159	-17.0139	-10.4756	21.3042	18.4754	14.698	13.9821
0247	Placebo	4.5249	6.0369	10.6885	14.1199	24.4488	24.8867	12.2591	8.9173	-28.6752	-28.6913	-16.3442	-16.7681	22.4667	22.7438	17.1188	20.1348
0250	Placebo	1.6905	3.0303	4.6366	3.2769	26.3083	20.05	11.0503	7.7268	-27.6967	-20.0953	-13.7166	-8.1448	17.51	12.8989	12.3675	9.6179
0261	Placebo	1.7889	3.1189	0.6348	12.9601	13.2032	14.9429	4.9056	17.6755	-13.7589	-16.7088	-7.3007	-5.9677	18.0636	13.9526	10.6353	7.754
0279	Placebo	2.9806	3.9341	7.1382	11.6074	13.6519	13.6134	7.4199	7.4655	-17.6554	-16.5442	-10.1944	-12.995	19.7225	14.512	9.4842	11.6265
0369	Placebo	5.6935	3.753	12.6959	11.1679	15.8107	20.5171	7.2486	2.3489	-23.2988	-26.1336	-14.3197	-9.9413	18.3243	20.5404	11.1471	12.4018
0370	Placebo	3.6322	4.2224	7.2682	10.2029	11.9889	16.7736	2.4157	2.172	-21.2852	-18.9091	-10.0857	-8.1469	17.7872	15.4041	12.4122	5.7188
0390	Placebo	2.5431	2.1309	7.7799	8.5576	12.8435	21.344	10.2584	12.9318	-19.7779	-26.8837	-14.1316	-14.3178	12.5832	16.1774	11.9816	15.8063
0419	Placebo	4.7826	5.9881	12.3489	8.0528	14.2249	19.1904	10.6121	6.1219	-21.4648	-26.1528	-15.8541	-13.038	19.9581	19.7531	13.2026	12.4954
0465	Placebo	2.4576	0.9433	11.055	7.009	18.4356	26.7644	9.3579	5.2286	-19.1854	-28.6293	-8.1211	-8.6098	15.2423	16.1142	8.7734	0.8794
0492	Placebo	8.2322	4.9682	6.5818	9.7387	28.6602	29.9438	11.7472	14.6089	-25.2461	-27.517	-10.9638	-17.503	17.2725	16.1284	2.7626	16.5561
0504	Placebo	3.0515	3.4811	6.2004	6.5183	15.5713	20.6323	7.742	8.1885	-17.3016	-21.4316	-9.1518	-11.0123	13.9667	12.7534	8.3922	11.184
0528	Placebo	3.246	4.4044	4.4047	3.3477	10.8071	16.7318	4.3564	7.9326	-12.3694	-18.9548	-4.303	-3.6162	12.2603	20.5668	8.6677	4.9042
0607	Placebo	3.0929	2.5426	4.8548	5.1579	16.4008	12.4338	5.3399	2.2001	-23.0379	-19.1734	-11.5695	-8.9378	21.0158	12.2392	11.2012	9.1108
0610	Placebo	7.3708	2.4387	12.7988	9.6648	31.6665	39.669	15.3908	14.9475	-30.8421	-37.29	-17.9798	-17.6288	19.562	25.7278	16.6908	14.8049
0619	Placebo	4.3951	5.1978	5.0041	6.9798	20.1499	25.3574	9.3842	11.063	-27.2858	-31.5391	-15.4061	-17.556	15.4088	16.5424	13.2829	15.0591
0653	Placebo	7.1992	6.2421	11.9235	14.4047	16.1993	23.062	11.5999	4.5635	-23.8033	-30.6109	-14.4274	-11.3708	16.1987	23.4444	6.9091	10.5016
0712	Placebo	3.0087	4.9698	4.4081	5.6102	15.1157	19.8389	6.9634	4.4788	-16.3427	-24.9248	-10.6928	-9.7154	14.9778	22.936	10.278	10.1307
0738	Placebo	3.2999	3.541	7.6873	8.2891	15.9823	16.7834	4.0704	4.9139	-18.6104	-19.0795	-6.4863	-3.1562	7.2789	12.5753	3.8699	10.0165
0892	Placebo	2.1455	6.4166	7.6359	3.7643	18.7988	21.3632	4.6349	7.884	-25.3556	-28.3998	-12.2918	-8.7031	17.2827	19.0669	11.3591	9.8218
0921	Placebo	11.1676	12.8988			15.0272	17.7489			-19.4281	-20.4012			10.6984	11.6494
0922	Placebo	4.7335	3.5294	4.939	3.2233	15.1081	18.9808	4.7816	2.2096	-15.6277	-18.57	-7.0015	-4.3828	8.2583	9.3311	3.4089	4.139
0935	Placebo	1.9105	0.0828	6.2348	5.1198	26.3441	27.9425	14.4515	6.5112	-28.7752	-30.5733	-15.4566	-12.9119	22.9767	27.9775	16.3536	12.8875
0956	Placebo	7.1618	8.9754	10.198	6.6772	13.8995	28.6902	8.9785	10.9214	-22.1683	-24.4028	-8.6546	-8.7958	22.5265	21.2204	7.0669	10.3374
0978	Placebo	1.5725	1.8832	5.13325	7.7527	23.6835	28.7284	7.86445	11.2789	-25.9223	-29.8107	-11.0668	-14.1615	16.1117	13.4812	13.4658	11.2251
0118	Iron	-1.0644	5.6996	1.2646	9.346	4.9799	25.553	-2.3036	6.2663	-4.1405	-28.4903	4.9039	-11.094	4.8841	23.4993	-5.3466	10.7079
0121	Iron	2.4682	9.0991	11.7359	14.7039	21.7805	42.6107	10.2565	11.9676	-25.4772	-46.2824	-12.4894	-18.7987	20.6447	33.8506	13.0962	16.0485
0166	Iron	7.1516	9.2724	8.6916	11.6369	18.2775	30.4411	10.6555	14.3644	-27.6047	-41.0669	-14.129	-16.0528	20.0218	27.5298	18.8797	16.7757
0170	Iron	-0.6584	6.2607	9.9337	16.6231	5.7047	29.579	13.5113	12.8841	-5.6998	-40.7882	-22.0339	-26.9857	2.9369	26.9783	18.7248	23.9521
0174	Iron	-0.9198	3.9969	-1.4798	2.7976	6.459	20.3824	-1.1404	7.1992	-8.2154	-29.9273	3.1198	-12.0024	22.0648	22.6592	0.0855	8.503
0191	Iron	5.0952	5.0242	7.105	12.5598	21.7917	31.5977	5.3802	13.2365	-27.6582	-35.7393	-12.9641	-19.3198	17.8098	19.1124	9.8893	14.0644
0196	Iron	1.1618	1.2274	3.6692	3.9295	24.6997	27.6128	10.6689	9.4672	-26.8838	-32.0809	-11.8484	-11.4028	21.084	23.0523	11.4684	11.2993
0202	Iron	3.8011	5.4002	8.9346	6.0595	19.8852	26.5948	7.8292	7.2634	-22.7259	-29.2324	-9.411	-11.903	15.6456	21.5458	8.3757	14.0105
0210	Iron	3.3013	4.712	8.0702	10.07	20.1307	23.9059	8.8705	14.5235	-18.838	-25.0371	-8.8592	-14.3799	12.1546	18.6284	9.5437	15.7347
0218	Iron	6.7414	11.3363	9.2093	9.4058	14.3874	14.709	14.3866	5.3124	-20.8406	-18.7538	-18.2666	-9.4669	16.4886	10.2746	19.2304	12.4841
0239	Iron	2.369	7.4976	5.4425	13.312	27.4647	22.2758	10.5438	8.5151	-26.6001	-25.1005	-9.9749	-11.6101	22.7029	22.4729	11.2102	16.6979
0268	Iron	13.5121	15.7482	12.4838	23.7587	30.7122	32.7229	9.4716	10.5877	-41.7118	-44.0497	-19.0026	-21.8889	22.7241	22.744	10.2751	16.2338
0284	Iron	2.1048	6.3758	10.3544	8.8517	22.0189	19.0096	12.4115	9.9683	-22.517	-24.3036	-14.1053	-12.6098	15.3599	21.3242	13.869	13.7437
0327	Iron	12.5985	12.2181	11.7661	6.0846	19.2253	27.6115	2.9355	12.8185	-25.1598	-41.2137	-9.1013	-16.2687	20.4073	32.4187	12.4146	13.5005
0330	Iron	2.8511	2.4103	7.9552	8.1765	11.9361	24.0182	6.3629	11.3192	-17.7436	-24.9046	-10.1358	-11.4792	14.3809	20.8659	7.9054	11.8297
0355	Iron	5.3594	10.9065	13.4011	11.3289	19.7579	15.5841	5.4691	13.7983	-20.5348	-22.6566	-4.7882	-12.5728	13.8307	21.1068	-0.1996	9.9379
0376	Iron	3.7599	12.4686	7.896	13.6877	20.199	28.7219	11.9728	14.6486	-23.9058	-30.0295	-14.095	-15.4701	21.439	27.4225	17.7883	16.9121
0417	Iron	12.8216	17.8352			19.3914	20.1029			-19.9799	-26.404			21.4542	18.2061
0441	Iron	0.8526	4.458	8.8516	10.9442	25.5432	26.5959	8.8732	9.3932	-33.3828	-35.6811	-14.8895	-16.5005	29.2483	28.4558	15.3775	18.6793
0471	Iron	8.3881	12.6465	11.2268	23.9598	16.8746	32.8856	9.5038	5.398	-24.8064	-36.7694	-16.0857	-14.5787	18.6415	18.0781	16.6921	7.1659
0495	Iron	0.6897	4.6787	6.5716	8.0509	12.5272	9.7338	-0.5473	2.4345	-19.1544	-16.3859	-8.5921	-9.4449	12.2055	17.4083	11.5657	7.9671
0499	Iron	8.0046	11.1194	12.1922	22.9323	26.3022	24.5079	9.4301	8.8413	-31.8917	-29.2335	-14.1098	-14.2463	21.2936	22.4058	16.624	14.9731
0519	Iron	4.2186	7.045	11.7666	8.6796	23.7934	24.0011	10.3239	12.7674	-27.0861	-32.0351	-11.6714	-16.631	18.5088	27.0836	11.7144	17.5604
0586	Iron	3.9311	4.3789	6.5575	5.6482	24.4184	30.9632	11.0102	11.3221	-18.1829	-28.8808	-7.3112	-9.6181	19.5616	21.1186	6.6206	12.4017
0596	Iron	3.48405	6.6694	8.0138	6.8114	18.9367	26.8216	9.0599	14.4079	-21.3291	-25.7706	-8.6648	-14.0922	17.2866	18.1606	9.0394	13.7108
0615	Iron	5.9141	6.5209	7.5137	15.258	10.2095	26.0039	3.2238	12.659	-20.9044	-31.7361	-7.1349	-8.289	16.6654	34.1408	13.7211	3.0534
0668	Iron	7.4529	9.0226	11.536	16.6328	18.6196	26.721	5.9755	15.6027	-22.5842	-30.2679	-15.0194	-15.5093	16.5143	25.3173	12.8047	17.035
0783	Iron	4.9964	2.9574	8.1678	5.9288	14.3027	11.9258	-1.3973	6.0416	-15.1997	-13.5861	-3.5104	-9.1939	16.016	14.2437	7.8932	12.5159
0785	Iron	3.2556	4.6416	11.2601	10.8211	15.2644	14.4447	3.5943	6.8403	-25.1112	-22.3473	-6.2584	-13.3059	15.0867	22.1743	3.4912	14.0723
0877	Iron	6.5719	8.7813	12.4304	10.8982	14.0232	20.8261	2.3062	-0.0185	-20.1838	-25.9382	-8.9637	-5.447	13.2113	13.8444	6.1796	5.2592
0934	Iron	3.1327	-0.1608	0.7075	1.5314	18.5518	16.3059	2.9345	3.4228	-21.8411	-20.9657	-5.1386	-4.6289	14.8027	24.1699	-0.5707	9.9181
0957	Iron	5.9747	7.1908	8.5655	9.9535	10.8401	15.3805	0.9419	5.7665	-19.0028	-19.9208	-4.4894	-5.9291	19.4715	17.7586	5.609	7.5872
0973	Iron			4.4821	10.9985			1.0946	6.9798			-4.2869	-5.5504			3.206	8.7458
Median (Placebo)		3.33085	3.8845	6.5818	7.6558	15.691	19.0856	7.742	6.1219	-21.375	-24.2172	-10.1944	-10.4756	16.1552	16.1529	10.3542	10.6815
Median (Iron)		3.8661	6.59515	8.62855	10.4456	19.081	25.0305	8.34985	9.71775	-22.1791	-29.0566	-9.69295	-12.5913	17.5482	22.2901	10.7427	13.6057

## Sheet: Figure 2A
PtID	Randomization Assignment	Median Memory Pattern Score (Speed Tasks; Pre-Randomization) - Panel A	Median Memory Pattern Score (Speed Tasks; Post-Randomization) - Panel A
0024	Placebo	4.17215	4.47725
0075	Placebo	7.4336	7.7656
0078	Placebo	1.7295	7.2322
0106	Placebo	-0.7045	3.416
0142	Placebo	4.8925	10.5667
0150	Placebo	8.8019	2.2684
0175	Placebo	-1.9063	0.8973
0178	Placebo	13.0387	7.3177
0184	Placebo	1.8735	3.8349
0241	Placebo	3.3618	3.4013
0247	Placebo	4.5249	6.0369
0250	Placebo	1.6905	3.0303
0261	Placebo	1.7889	3.1189
0279	Placebo	2.9806	3.9341
0369	Placebo	5.6935	3.753
0370	Placebo	3.6322	4.2224
0390	Placebo	2.5431	2.1309
0419	Placebo	4.7826	5.9881
0465	Placebo	2.4576	0.9433
0492	Placebo	8.2322	4.9682
0504	Placebo	3.0515	3.4811
0528	Placebo	3.246	4.4044
0607	Placebo	3.0929	2.5426
0610	Placebo	7.3708	2.4387
0619	Placebo	4.3951	5.1978
0653	Placebo	7.1992	6.2421
0712	Placebo	3.0087	4.9698
0738	Placebo	3.2999	3.541
0892	Placebo	2.1455	6.4166
0921	Placebo	11.1676	12.8988
0922	Placebo	4.7335	3.5294
0935	Placebo	1.9105	0.0828
0956	Placebo	7.1618	8.9754
0978	Placebo	1.5725	1.8832
0118	Iron	-1.0644	5.6996
0121	Iron	2.4682	9.0991
0166	Iron	7.1516	9.2724
0170	Iron	-0.6584	6.2607
0174	Iron	-0.9198	3.9969
0191	Iron	5.0952	5.0242
0196	Iron	1.1618	1.2274
0202	Iron	3.8011	5.4002
0210	Iron	3.3013	4.712
0218	Iron	6.7414	11.3363
0239	Iron	2.369	7.4976
0268	Iron	13.5121	15.7482
0284	Iron	2.1048	6.3758
0327	Iron	12.5985	12.2181
0330	Iron	2.8511	2.4103
0355	Iron	5.3594	10.9065
0376	Iron	3.7599	12.4686
0417	Iron	12.8216	17.8352
0441	Iron	0.8526	4.458
0471	Iron	8.3881	12.6465
0495	Iron	0.6897	4.6787
0499	Iron	8.0046	11.1194
0519	Iron	4.2186	7.045
0586	Iron	3.9311	4.3789
0596	Iron	3.48405	6.6694
0615	Iron	5.9141	6.5209
0668	Iron	7.4529	9.0226
0783	Iron	4.9964	2.9574
0785	Iron	3.2556	4.6416
0877	Iron	6.5719	8.7813
0934	Iron	3.1327	-0.1608
0957	Iron	5.9747	7.1908
0973	Iron
Median (Placebo)		3.33085	3.8845
Median (Iron)		3.8661	6.59515

## Sheet: Figure 2B
PtID	Randomization Assignment	Median Memory Pattern Score (Memory Tasks; Pre-Randomization) - Panel B	Median Memory Pattern Score (Memory Tasks; Post-Randomization) - Panel B
0024	Placebo	10.1863	5.6967
0075	Placebo	2.6845	9.9699
0078	Placebo	2.5177	4.6683
0106	Placebo	-2.7567	10.7388
0142	Placebo	12.596	12.7821
0150	Placebo	10.3647	2.6029
0175	Placebo	0.9464	6.6786
0178	Placebo	12.0819	13.5334
0184	Placebo	4.6806	7.6558
0241	Placebo	4.592	4.7558
0247	Placebo	10.6885	14.1199
0250	Placebo	4.6366	3.2769
0261	Placebo	0.6348	12.9601
0279	Placebo	7.1382	11.6074
0369	Placebo	12.6959	11.1679
0370	Placebo	7.2682	10.2029
0390	Placebo	7.7799	8.5576
0419	Placebo	12.3489	8.0528
0465	Placebo	11.055	7.009
0492	Placebo	6.5818	9.7387
0504	Placebo	6.2004	6.5183
0528	Placebo	4.4047	3.3477
0607	Placebo	4.8548	5.1579
0610	Placebo	12.7988	9.6648
0619	Placebo	5.0041	6.9798
0653	Placebo	11.9235	14.4047
0712	Placebo	4.4081	5.6102
0738	Placebo	7.6873	8.2891
0892	Placebo	7.6359	3.7643
0921	Placebo
0922	Placebo	4.939	3.2233
0935	Placebo	6.2348	5.1198
0956	Placebo	10.198	6.6772
0978	Placebo	5.13325	7.7527
0118	Iron	1.2646	9.346
0121	Iron	11.7359	14.7039
0166	Iron	8.6916	11.6369
0170	Iron	9.9337	16.6231
0174	Iron	-1.4798	2.7976
0191	Iron	7.105	12.5598
0196	Iron	3.6692	3.9295
0202	Iron	8.9346	6.0595
0210	Iron	8.0702	10.07
0218	Iron	9.2093	9.4058
0239	Iron	5.4425	13.312
0268	Iron	12.4838	23.7587
0284	Iron	10.3544	8.8517
0327	Iron	11.7661	6.0846
0330	Iron	7.9552	8.1765
0355	Iron	13.4011	11.3289
0376	Iron	7.896	13.6877
0417	Iron
0441	Iron	8.8516	10.9442
0471	Iron	11.2268	23.9598
0495	Iron	6.5716	8.0509
0499	Iron	12.1922	22.9323
0519	Iron	11.7666	8.6796
0586	Iron	6.5575	5.6482
0596	Iron	8.0138	6.8114
0615	Iron	7.5137	15.258
0668	Iron	11.536	16.6328
0783	Iron	8.1678	5.9288
0785	Iron	11.2601	10.8211
0877	Iron	12.4304	10.8982
0934	Iron	0.7075	1.5314
0957	Iron	8.5655	9.9535
0973	Iron	4.4821	10.9985
Median (Placebo)		6.5818	7.6558
Median (Iron)		8.62855	10.4456

## Sheet: Figure 2C
PtID	Randomization Assignment	Median Speed Pattern Score (Speed Tasks; Pre-Randomization) - Panel C	Median Speed Pattern Score (Speed Tasks; Post-Randomization) - Panel C
0024	Placebo	8.65255	18.0319
0075	Placebo	5.9531	16.4472
0078	Placebo	20.4715	17.7448
0106	Placebo	0.4064	18.863
0142	Placebo	9.761	12.9202
0150	Placebo	6.8974	8.8039
0175	Placebo	-5.0417	16.9356
0178	Placebo	22.7604	18.3311
0184	Placebo	16.6474	17.5289
0241	Placebo	24.1403	23.3705
0247	Placebo	24.4488	24.8867
0250	Placebo	26.3083	20.05
0261	Placebo	13.2032	14.9429
0279	Placebo	13.6519	13.6134
0369	Placebo	15.8107	20.5171
0370	Placebo	11.9889	16.7736
0390	Placebo	12.8435	21.344
0419	Placebo	14.2249	19.1904
0465	Placebo	18.4356	26.7644
0492	Placebo	28.6602	29.9438
0504	Placebo	15.5713	20.6323
0528	Placebo	10.8071	16.7318
0607	Placebo	16.4008	12.4338
0610	Placebo	31.6665	39.669
0619	Placebo	20.1499	25.3574
0653	Placebo	16.1993	23.062
0712	Placebo	15.1157	19.8389
0738	Placebo	15.9823	16.7834
0892	Placebo	18.7988	21.3632
0921	Placebo	15.0272	17.7489
0922	Placebo	15.1081	18.9808
0935	Placebo	26.3441	27.9425
0956	Placebo	13.8995	28.6902
0978	Placebo	23.6835	28.7284
0118	Iron	4.9799	25.553
0121	Iron	21.7805	42.6107
0166	Iron	18.2775	30.4411
0170	Iron	5.7047	29.579
0174	Iron	6.459	20.3824
0191	Iron	21.7917	31.5977
0196	Iron	24.6997	27.6128
0202	Iron	19.8852	26.5948
0210	Iron	20.1307	23.9059
0218	Iron	14.3874	14.709
0239	Iron	27.4647	22.2758
0268	Iron	30.7122	32.7229
0284	Iron	22.0189	19.0096
0327	Iron	19.2253	27.6115
0330	Iron	11.9361	24.0182
0355	Iron	19.7579	15.5841
0376	Iron	20.199	28.7219
0417	Iron	19.3914	20.1029
0441	Iron	25.5432	26.5959
0471	Iron	16.8746	32.8856
0495	Iron	12.5272	9.7338
0499	Iron	26.3022	24.5079
0519	Iron	23.7934	24.0011
0586	Iron	24.4184	30.9632
0596	Iron	18.9367	26.8216
0615	Iron	10.2095	26.0039
0668	Iron	18.6196	26.721
0783	Iron	14.3027	11.9258
0785	Iron	15.2644	14.4447
0877	Iron	14.0232	20.8261
0934	Iron	18.5518	16.3059
0957	Iron	10.8401	15.3805
0973	Iron
Median (Placebo)		15.691	19.0856
Median (Iron)		19.081	25.0305

## Sheet: Figure 2D
PtID	Randomization Assignment	Median Speed Pattern Score (Memory Tasks; Pre-Randomization) - Panel D	Median Speed Pattern Score (Memory Tasks; Post-Randomization) - Panel D
0024	Placebo	3.7763	-0.0937
0075	Placebo	10.3009	5.6857
0078	Placebo	8.9567	2.0763
0106	Placebo	-5.2077	4.8993
0142	Placebo	2.4917	0.8392
0150	Placebo	6.3559	8.939
0175	Placebo	-4.1757	1.9808
0178	Placebo	9.9669	4.0959
0184	Placebo	1.2796	3.7117
0241	Placebo	13.397	8.973
0247	Placebo	12.2591	8.9173
0250	Placebo	11.0503	7.7268
0261	Placebo	4.9056	17.6755
0279	Placebo	7.4199	7.4655
0369	Placebo	7.2486	2.3489
0370	Placebo	2.4157	2.172
0390	Placebo	10.2584	12.9318
0419	Placebo	10.6121	6.1219
0465	Placebo	9.3579	5.2286
0492	Placebo	11.7472	14.6089
0504	Placebo	7.742	8.1885
0528	Placebo	4.3564	7.9326
0607	Placebo	5.3399	2.2001
0610	Placebo	15.3908	14.9475
0619	Placebo	9.3842	11.063
0653	Placebo	11.5999	4.5635
0712	Placebo	6.9634	4.4788
0738	Placebo	4.0704	4.9139
0892	Placebo	4.6349	7.884
0921	Placebo
0922	Placebo	4.7816	2.2096
0935	Placebo	14.4515	6.5112
0956	Placebo	8.9785	10.9214
0978	Placebo	7.86445	11.2789
0118	Iron	-2.3036	6.2663
0121	Iron	10.2565	11.9676
0166	Iron	10.6555	14.3644
0170	Iron	13.5113	12.8841
0174	Iron	-1.1404	7.1992
0191	Iron	5.3802	13.2365
0196	Iron	10.6689	9.4672
0202	Iron	7.8292	7.2634
0210	Iron	8.8705	14.5235
0218	Iron	14.3866	5.3124
0239	Iron	10.5438	8.5151
0268	Iron	9.4716	10.5877
0284	Iron	12.4115	9.9683
0327	Iron	2.9355	12.8185
0330	Iron	6.3629	11.3192
0355	Iron	5.4691	13.7983
0376	Iron	11.9728	14.6486
0417	Iron
0441	Iron	8.8732	9.3932
0471	Iron	9.5038	5.398
0495	Iron	-0.5473	2.4345
0499	Iron	9.4301	8.8413
0519	Iron	10.3239	12.7674
0586	Iron	11.0102	11.3221
0596	Iron	9.0599	14.4079
0615	Iron	3.2238	12.659
0668	Iron	5.9755	15.6027
0783	Iron	-1.3973	6.0416
0785	Iron	3.5943	6.8403
0877	Iron	2.3062	-0.0185
0934	Iron	2.9345	3.4228
0957	Iron	0.9419	5.7665
0973	Iron	1.0946	6.9798
Median (Placebo)		7.742	6.1219
Median (Iron)		8.34985	9.71775

## Sheet: Figure 2E
PtID	Randomization Assignment	Median Fluid Pattern Score (Speed Tasks; Pre-Randomization) - Panel E	Median Fluid Pattern Score (Speed Tasks; Post-Randomization) - Panel E
0024	Placebo	-13.0467	-23.8703
0075	Placebo	-19.1151	-24.0315
0078	Placebo	-27.0068	-25.2356
0106	Placebo	-1.9188	-23.1175
0142	Placebo	-14.254	-22.1466
0150	Placebo	-11.4337	-13.7733
0175	Placebo	4.1523	-16.9319
0178	Placebo	-26.7576	-26.0262
0184	Placebo	-21.9561	-23.6515
0241	Placebo	-26.6999	-25.0159
0247	Placebo	-28.6752	-28.6913
0250	Placebo	-27.6967	-20.0953
0261	Placebo	-13.7589	-16.7088
0279	Placebo	-17.6554	-16.5442
0369	Placebo	-23.2988	-26.1336
0370	Placebo	-21.2852	-18.9091
0390	Placebo	-19.7779	-26.8837
0419	Placebo	-21.4648	-26.1528
0465	Placebo	-19.1854	-28.6293
0492	Placebo	-25.2461	-27.517
0504	Placebo	-17.3016	-21.4316
0528	Placebo	-12.3694	-18.9548
0607	Placebo	-23.0379	-19.1734
0610	Placebo	-30.8421	-37.29
0619	Placebo	-27.2858	-31.5391
0653	Placebo	-23.8033	-30.6109
0712	Placebo	-16.3427	-24.9248
0738	Placebo	-18.6104	-19.0795
0892	Placebo	-25.3556	-28.3998
0921	Placebo	-19.4281	-20.4012
0922	Placebo	-15.6277	-18.57
0935	Placebo	-28.7752	-30.5733
0956	Placebo	-22.1683	-24.4028
0978	Placebo	-25.9223	-29.8107
0118	Iron	-4.1405	-28.4903
0121	Iron	-25.4772	-46.2824
0166	Iron	-27.6047	-41.0669
0170	Iron	-5.6998	-40.7882
0174	Iron	-8.2154	-29.9273
0191	Iron	-27.6582	-35.7393
0196	Iron	-26.8838	-32.0809
0202	Iron	-22.7259	-29.2324
0210	Iron	-18.838	-25.0371
0218	Iron	-20.8406	-18.7538
0239	Iron	-26.6001	-25.1005
0268	Iron	-41.7118	-44.0497
0284	Iron	-22.517	-24.3036
0327	Iron	-25.1598	-41.2137
0330	Iron	-17.7436	-24.9046
0355	Iron	-20.5348	-22.6566
0376	Iron	-23.9058	-30.0295
0417	Iron	-19.9799	-26.404
0441	Iron	-33.3828	-35.6811
0471	Iron	-24.8064	-36.7694
0495	Iron	-19.1544	-16.3859
0499	Iron	-31.8917	-29.2335
0519	Iron	-27.0861	-32.0351
0586	Iron	-18.1829	-28.8808
0596	Iron	-21.3291	-25.7706
0615	Iron	-20.9044	-31.7361
0668	Iron	-22.5842	-30.2679
0783	Iron	-15.1997	-13.5861
0785	Iron	-25.1112	-22.3473
0877	Iron	-20.1838	-25.9382
0934	Iron	-21.8411	-20.9657
0957	Iron	-19.0028	-19.9208
0973	Iron
Median (Placebo)		-21.375	-24.2172
Median (Iron)		-22.1791	-29.0566

## Sheet: Figure 2F
PtID	Randomization Assignment	Median Fluid Pattern Score (Memory Tasks; Pre-Randomization) - Panel F	Median Fluid Pattern Score (Memory Tasks; Post-Randomization) - Panel F
0024	Placebo	-7.6386	-9.4989
0075	Placebo	-9.33	-12.1541
0078	Placebo	-12.0828	-10.8316
0106	Placebo	5.0031	-11.6156
0142	Placebo	-6.8557	-5.8354
0150	Placebo	-9.6728	-13.8611
0175	Placebo	3.4699	-6.3558
0178	Placebo	-10.0113	-10.4382
0184	Placebo	-5.2699	-11.6437
0241	Placebo	-17.0139	-10.4756
0247	Placebo	-16.3442	-16.7681
0250	Placebo	-13.7166	-8.1448
0261	Placebo	-7.3007	-5.9677
0279	Placebo	-10.1944	-12.995
0369	Placebo	-14.3197	-9.9413
0370	Placebo	-10.0857	-8.1469
0390	Placebo	-14.1316	-14.3178
0419	Placebo	-15.8541	-13.038
0465	Placebo	-8.1211	-8.6098
0492	Placebo	-10.9638	-17.503
0504	Placebo	-9.1518	-11.0123
0528	Placebo	-4.303	-3.6162
0607	Placebo	-11.5695	-8.9378
0610	Placebo	-17.9798	-17.6288
0619	Placebo	-15.4061	-17.556
0653	Placebo	-14.4274	-11.3708
0712	Placebo	-10.6928	-9.7154
0738	Placebo	-6.4863	-3.1562
0892	Placebo	-12.2918	-8.7031
0921	Placebo
0922	Placebo	-7.0015	-4.3828
0935	Placebo	-15.4566	-12.9119
0956	Placebo	-8.6546	-8.7958
0978	Placebo	-11.0668	-14.1615
0118	Iron	4.9039	-11.094
0121	Iron	-12.4894	-18.7987
0166	Iron	-14.129	-16.0528
0170	Iron	-22.0339	-26.9857
0174	Iron	3.1198	-12.0024
0191	Iron	-12.9641	-19.3198
0196	Iron	-11.8484	-11.4028
0202	Iron	-9.411	-11.903
0210	Iron	-8.8592	-14.3799
0218	Iron	-18.2666	-9.4669
0239	Iron	-9.9749	-11.6101
0268	Iron	-19.0026	-21.8889
0284	Iron	-14.1053	-12.6098
0327	Iron	-9.1013	-16.2687
0330	Iron	-10.1358	-11.4792
0355	Iron	-4.7882	-12.5728
0376	Iron	-14.095	-15.4701
0417	Iron
0441	Iron	-14.8895	-16.5005
0471	Iron	-16.0857	-14.5787
0495	Iron	-8.5921	-9.4449
0499	Iron	-14.1098	-14.2463
0519	Iron	-11.6714	-16.631
0586	Iron	-7.3112	-9.6181
0596	Iron	-8.6648	-14.0922
0615	Iron	-7.1349	-8.289
0668	Iron	-15.0194	-15.5093
0783	Iron	-3.5104	-9.1939
0785	Iron	-6.2584	-13.3059
0877	Iron	-8.9637	-5.447
0934	Iron	-5.1386	-4.6289
0957	Iron	-4.4894	-5.9291
0973	Iron	-4.2869	-5.5504
Median (Placebo)		-10.1944	-10.4756
Median (Iron)		-9.69295	-12.5913

## Sheet: Figure 2G
PtID	Randomization Assignment	Median Vocab Pattern Score (Speed Tasks; Pre-Randomization) - Panel G	Median Vocab Pattern Score (Speed Tasks; Post-Randomization) - Panel G
0024	Placebo	14.1613	18.8333
0075	Placebo	12.955	22.6987
0078	Placebo	17.681	16.5124
0106	Placebo	0.6807	10.6523
0142	Placebo	8.8973	10.3025
0150	Placebo	7.7074	14.4917
0175	Placebo	-1.4872	5.6058
0178	Placebo	20.271	17.8576
0184	Placebo	13.7308	13.3334
0241	Placebo	21.3042	18.4754
0247	Placebo	22.4667	22.7438
0250	Placebo	17.51	12.8989
0261	Placebo	18.0636	13.9526
0279	Placebo	19.7225	14.512
0369	Placebo	18.3243	20.5404
0370	Placebo	17.7872	15.4041
0390	Placebo	12.5832	16.1774
0419	Placebo	19.9581	19.7531
0465	Placebo	15.2423	16.1142
0492	Placebo	17.2725	16.1284
0504	Placebo	13.9667	12.7534
0528	Placebo	12.2603	20.5668
0607	Placebo	21.0158	12.2392
0610	Placebo	19.562	25.7278
0619	Placebo	15.4088	16.5424
0653	Placebo	16.1987	23.4444
0712	Placebo	14.9778	22.936
0738	Placebo	7.2789	12.5753
0892	Placebo	17.2827	19.0669
0921	Placebo	10.6984	11.6494
0922	Placebo	8.2583	9.3311
0935	Placebo	22.9767	27.9775
0956	Placebo	22.5265	21.2204
0978	Placebo	16.1117	13.4812
0118	Iron	4.8841	23.4993
0121	Iron	20.6447	33.8506
0166	Iron	20.0218	27.5298
0170	Iron	2.9369	26.9783
0174	Iron	22.0648	22.6592
0191	Iron	17.8098	19.1124
0196	Iron	21.084	23.0523
0202	Iron	15.6456	21.5458
0210	Iron	12.1546	18.6284
0218	Iron	16.4886	10.2746
0239	Iron	22.7029	22.4729
0268	Iron	22.7241	22.744
0284	Iron	15.3599	21.3242
0327	Iron	20.4073	32.4187
0330	Iron	14.3809	20.8659
0355	Iron	13.8307	21.1068
0376	Iron	21.439	27.4225
0417	Iron	21.4542	18.2061
0441	Iron	29.2483	28.4558
0471	Iron	18.6415	18.0781
0495	Iron	12.2055	17.4083
0499	Iron	21.2936	22.4058
0519	Iron	18.5088	27.0836
0586	Iron	19.5616	21.1186
0596	Iron	17.2866	18.1606
0615	Iron	16.6654	34.1408
0668	Iron	16.5143	25.3173
0783	Iron	16.016	14.2437
0785	Iron	15.0867	22.1743
0877	Iron	13.2113	13.8444
0934	Iron	14.8027	24.1699
0957	Iron	19.4715	17.7586
0973	Iron
Median (Placebo)		16.1552	16.1529
Median (Iron)		17.5482	22.2901

## Sheet: Figure 2H
PtID	Randomization Assignment	Median Vocab Pattern Score (Memory Tasks; Pre-Randomization) - Panel H	Median Vocab Pattern Score (Memory Tasks; Post-Randomization) - Panel H
0024	Placebo	7.1638	10.4323
0075	Placebo	7.1988	12.8836
0078	Placebo	7.3446	13.8636
0106	Placebo	-5.0239	9.3191
0142	Placebo	1.8587	4.9912
0150	Placebo	11.1405	15.27
0175	Placebo	-0.8808	7.9476
0178	Placebo	10.3929	10.6815
0184	Placebo	10.3542	14.516
0241	Placebo	14.698	13.9821
0247	Placebo	17.1188	20.1348
0250	Placebo	12.3675	9.6179
0261	Placebo	10.6353	7.754
0279	Placebo	9.4842	11.6265
0369	Placebo	11.1471	12.4018
0370	Placebo	12.4122	5.7188
0390	Placebo	11.9816	15.8063
0419	Placebo	13.2026	12.4954
0465	Placebo	8.7734	0.8794
0492	Placebo	2.7626	16.5561
0504	Placebo	8.3922	11.184
0528	Placebo	8.6677	4.9042
0607	Placebo	11.2012	9.1108
0610	Placebo	16.6908	14.8049
0619	Placebo	13.2829	15.0591
0653	Placebo	6.9091	10.5016
0712	Placebo	10.278	10.1307
0738	Placebo	3.8699	10.0165
0892	Placebo	11.3591	9.8218
0921	Placebo
0922	Placebo	3.4089	4.139
0935	Placebo	16.3536	12.8875
0956	Placebo	7.0669	10.3374
0978	Placebo	13.4658	11.2251
0118	Iron	-5.3466	10.7079
0121	Iron	13.0962	16.0485
0166	Iron	18.8797	16.7757
0170	Iron	18.7248	23.9521
0174	Iron	0.0855	8.503
0191	Iron	9.8893	14.0644
0196	Iron	11.4684	11.2993
0202	Iron	8.3757	14.0105
0210	Iron	9.5437	15.7347
0218	Iron	19.2304	12.4841
0239	Iron	11.2102	16.6979
0268	Iron	10.2751	16.2338
0284	Iron	13.869	13.7437
0327	Iron	12.4146	13.5005
0330	Iron	7.9054	11.8297
0355	Iron	-0.1996	9.9379
0376	Iron	17.7883	16.9121
0417	Iron
0441	Iron	15.3775	18.6793
0471	Iron	16.6921	7.1659
0495	Iron	11.5657	7.9671
0499	Iron	16.624	14.9731
0519	Iron	11.7144	17.5604
0586	Iron	6.6206	12.4017
0596	Iron	9.0394	13.7108
0615	Iron	13.7211	3.0534
0668	Iron	12.8047	17.035
0783	Iron	7.8932	12.5159
0785	Iron	3.4912	14.0723
0877	Iron	6.1796	5.2592
0934	Iron	-0.5707	9.9181
0957	Iron	5.609	7.5872
0973	Iron	3.206	8.7458
Median (Placebo)		10.3542	10.6815
Median (Iron)		10.7427	13.6057

[truncated: 10 more sheets: Figure 3A, Figure 3B, Figure 3C, Figure 3D, Figure 3E, Figure 3F, Figure 4, Supp Fig 1, Supp Fig 2, Supp Fig 3]
